# Supplementary material for: Stabilization of Pin1 by USP34 promotes Ubc9 isomerization and protein sumoylation in glioma stem cells
Source: Nat Commun. 2024 Jan 2;15:40. doi: 10.1038/s41467-023-44349-x (PMC10762127; doi:10.1038/s41467-023-44349-x)
Supplement: Supplementary file 4 — Source Data [file 41467_2023_44349_MOESM4_ESM.zip]

Archive with 2 entries (2 files):
- Raw Immunoblot data.pdf
- Source statistics data.xlsx
