# Supplementary material for: Stabilization of Pin1 by USP34 promotes Ubc9 isomerization and protein sumoylation in glioma stem cells
Source: Nat Commun. 2024 Jan 2;15:40. doi: 10.1038/s41467-023-44349-x (PMC10762127; doi:10.1038/s41467-023-44349-x)
Supplement: Supplementary file 4 — Source Data [file 41467_2023_44349_MOESM4_ESM.zip › Source statistics data.xlsx]

## Sheet: Figure1f
	No.	USP34+ cell numbers in 0.1 mm2	Pin1+ cell numbers in USP34+ cells in 0.1 mm2	USP34+ cells percentage	Pin1+ cells in USP34+ cells percentage
	1	72	60	100	83.3333
	2	42	36	100	85.7143
	3	54	54	100	100
	4	48	48	100	100
	5	30	24	100	80

## Sheet: Figure3c
	No.	USP34+ cell numbers in 0.1 mm2	SOX2+ cell numbers in USP34+ cells in 0.1 mm2	USP34+ cell percentage	SOX2+/USP34+ percentage
	1	36	30	100	83.3333
	2	54	42	100	77.7778
	3	54	42	100	77.7778
	4	66	54	100	81.8182
	5	54	54	100	100
	No.	USP34+ cell numbers in 0.1 mm2	OLIG2+ cell numbers in USP34+ cells in 0.1 mm2	USP34+ cell percentage	OLIG2+/USP34+ percentage
	1	72	54	100	75
	2	60	54	100	90
	3	60	48	100	80
	4	48	36	100	75
	5	36	24	100	66.6667

## Sheet: Figure3f
	T4121 tumorsphere numbers in 0.2 mm2				Relative
	repeat	shNT	shUSP34-1	shUSP34-2	shNT	shUSP34-1	shUSP34-2
	1	84	26	26	96.9231	30	30
	2	95	27	22	109.615	31.1538	25.3846
	3	81	26	23	93.4615	30	26.5385

## Sheet: Figure3g
	T4121 tumorsphere size (relative volume)
	repeat	shNT	shUSP34-1	shUSP34-2
	1	101.746	8.52021	9.22337
	2	89.1856	10.7437	11.8448
	3	109.069	7.22294	11.0122

## Sheet: Figure3h
			O.D				relative cell viability
	Days	repeats	blank	shNT	shUSP34-1	shUSP34-2	shNT	shUSP34-1	shUSP34-2
	1	1	0.085	0.109	0.106	0.098	1.01124	0.95122	1.35294
		2	0.081	0.111	0.107	0.094	1.10112	1	0.882353
		3	0.089	0.1	0.109	0.094	0.606742	1.09756	0.882353
		4	0.091	0.115	0.106	0.094	1.2809	0.95122	0.882353
	3	1	0.086	0.26	0.114	0.107	7.5618	1.08537	1.79412
		2	0.09	0.224	0.126	0.112	5.94382	1.67073	2.38235
		3	0.099	0.226	0.132	0.11	6.03371	1.96341	2.14706
		4	0.092	0.256	0.13	0.117	7.38202	1.86585	2.97059
	5	1	0.083	0.599	0.152	0.113	22.9551	3.10976	2.91176
		2	0.093	0.586	0.152	0.116	22.3708	3.10976	3.26471
		3	0.09	0.563	0.179	0.108	21.3371	4.42683	2.32353
		4	0.087	0.553	0.15	0.108	20.8876	3.0122	2.32353
	7	1	0.079	0.71	0.195	0.117	27.9663	5.23171	3.44118
		2	0.088	0.772	0.214	0.112	30.7528	6.15854	2.85294
		3	0.092	0.685	0.187	0.112	26.8427	4.84146	2.85294
		4	0.092	0.758	0.194	0.117	30.1236	5.18293	3.44118

## Sheet: Figure3j
	No.	1	2	3	4	5	6	7
	shNT	35 days	35 days	35 days	36 days	39 days	——	——
	shUSP34-1	36 days	39 days	39 days	40 days	42 days	43 days	45 days
	shUSP34-2	36 days	40 days	42 days	42 days	42 days	49 days	——

## Sheet: Figure3l
	percentafge of Ki67+ cell
	No.	shNT	shUSP34-1	shUSP34-2
	1	15	2.94118	3.92157
	2	15.1515	4.9505	6.06061
	3	15.8416	4.0404	5.15464
	4	20.202	6.06061	2.83019
	5	16.8317	3.0303	6.06061
		Cleaved caspase3+ cell numbers in 0.04 mm2			Relative apoptosis
	No.	shNT	shUSP34-1	shUSP34-2	shNT	shUSP34-1	shUSP34-2
	1	1	10	8	0.416667	4.16667	3.33333
	2	1	9	10	0.416667	3.75	4.16667
	3	4	11	12	1.66667	4.58333	5
	4	4	14	15	1.66667	5.83333	6.25
	5	2	16	12	0.833333	6.66667	5

## Sheet: Figure4c
	percentage of SUMO1+ cell
	No.	shNT	shUSP34-1	shUSP34-2
	1	29.703	7.07071	8.91089
	2	29.703	7.92079	5.94059
	3	40.404	7.07071	6.06061
	4	40.404	7.92079	8.08081
	5	29.703	7.07071	6.06061
	percentage of SUMO2/3+ cell
	No.	shNT	shUSP34-1	shUSP34-2
	1	59.4059	59.4059	59.4059
	2	55.5556	64.3564	59.4059
	3	66.3265	65.6566	65.6566
	4	60.6061	64.3564	70.7071
	5	64.3564	61.2245	54.4554

## Sheet: Figure4e
	No.	SUMO1+ cell numbers in 0.1 mm2	USP34+ cell numbers in SUMO1+ cells in 0.1 mm2	SUMO1+ percentage	USP34+/SUMO1+ percentage
	1	72	66	100	91.6667
	2	126	108	100	85.7143
	3	54	42	100	77.7778
	4	114	96	100	84.2105
	5	66	66	100	100
	No.	SUMO2/3+ cell numbers in 0.1 mm2	USP34+ cell numbers in SUMO2/3+ cells in 0.1 mm2	SUMO2/3+ percentage	USP34+/SUMO2/3+ percentage
	1	72	24	100	33.3333
	2	78	48	100	61.5385
	3	78	24	100	30.7692
	4	78	66	100	84.6154
	5	90	42	100	46.6667

## Sheet: Figure5c
		Change of 4-nitroaniline μg/ml
		min	repeat	Ubc9 peptide	Ubc9 pS71 peptide
		0	1	0	0
			2	0	0
			3	0	0
		1	1	-0.02358	1.48585
			2	0.023585	1.58019
			3	0.023585	1.43868
		2	1	0.141509	1.95755
			2	0.070755	1.98113
			3	0.235849	1.83962
		5	1	0	2.28774
			2	0.283019	2.35849
			3	0.188679	2.24057
		10	1	0.117925	2.26415
			2	0.09434	2.35849
			3	0.377358	2.24057

[truncated: 22 more sheets: Figure7a, Figure7d, Figure7f, Figure7h, Supplymentary Fig1d, Supplymentary Fig2c, Supplymentary Fig2f, Supplymentary Fig2g, Supplementary Fig2h, Supplementary Fig2j, Supplymentary Fig2l, Supplymentary Fig3c, Supplymentary Fig3h, Supplementary Fig4b, Supplementary Fig4c, Supplementary Fig5a, Supplementary Fig5c, Supplementary Figure 5e, Supplementary Figure 5g, Supplementary Figure 5i …]
